# Supplementary material for: Poly[μ-(5,5′-diazenediylditetra­zolido)-dicaesium]
Source: Acta Crystallogr Sect E Struct Rep Online. 2011 Mar 15;67(Pt 4):m453. doi: 10.1107/S1600536811008312 (PMC3099978; doi:10.1107/S1600536811008312)
Supplement: Supplementary file 1 [file e-67-0m453-sup1.cif]

##############################################################################
###                                                                        ###
###        Electronic paper (Acta Crystallographica Section E)             ###
###                                                                        ###
##############################################################################
#                                                                            #
# This CIF contains the data in a paper accepted for publication in Acta     #
# Crystallographica Section E. It conforms to the requirements of Notes      #
# for Authors for Section E, and has been peer reviewed under the auspices   #
# of the IUCr Commission on Journals.                                        #
#                                                                            #
# Full details of the Crystallographic Information File format               #
# are given in the paper "The Crystallographic Information File (CIF):       #
# a New Standard Archive File for Crystallography" by S. R. Hall, F. H.      #
# Allen and I. D. Brown [Acta Cryst. (1991), A47, 655-685].                  #
#                                                                            #
# The current version of the core CIF dictionary is obtainable from          #
# ftp://ftp.iucr.org/pub/cif_core.dic. The current version number is 2.4.    #
#                                                                            #
# Software is freely available for graphical display of the structure(s) in  #
# this CIF.  For information consult the CIF home page http://www.iucr.org/  #
# cif/home.html                                                              #
#                                                                            #
# This file may be used for bona fide research purposes within the           #
# scientific community so long as proper attribution is given to the journal # 
# article from which it was obtained.                                        #
#                                                                            #
##############################################################################
                                             
data_I
_audit_creation_method     SHELXL-97
_chemical_name_systematic
;
Poly[\m-(5,5'-diazenediylditetrazolido)-dicaesium]
;
_chemical_name_common     ?
_chemical_formula_moiety     'C2 Cs2 N10'
_chemical_formula_sum     'C2 Cs2 N10'
_chemical_formula_iupac     '[Cs2 (C2 N10)]'
_chemical_formula_weight     429.94
_chemical_melting_point     ?
_symmetry_cell_setting     monoclinic
_symmetry_space_group_name_H-M     'P 21/c'
_symmetry_space_group_name_Hall     '-P 2ybc'
loop_
    _symmetry_equiv_pos_as_xyz
    'x, y, z'
    '-x, y+1/2, -z+1/2'
    '-x, -y, -z'
    'x, -y-1/2, z-1/2'
_cell_length_a     4.4393(9)
_cell_length_b     8.7151(17)
_cell_length_c     11.860(2)
_cell_angle_alpha     90.00
_cell_angle_beta     93.83(3)
_cell_angle_gamma     90.00
_cell_volume     457.82(16)
_cell_formula_units_Z     2
_cell_measurement_reflns_used     1601
_cell_measurement_theta_min     3.4413
_cell_measurement_theta_max     25.3491
_cell_measurement_temperature     293(2)
_exptl_crystal_description     'Block'
_exptl_crystal_colour     'Yellow'
_exptl_crystal_size_max     0.4200
_exptl_crystal_size_mid     0.2600
_exptl_crystal_size_min     0.0700
_exptl_crystal_density_diffrn     3.119
_exptl_crystal_density_meas     ?
_exptl_crystal_density_method     'not measured'
_exptl_crystal_F_000     384
_exptl_absorpt_coefficient_mu     7.942
_exptl_absorpt_correction_type     multi-scan
_exptl_absorpt_process_details     '(SADABS; Bruker, 2007)'
_exptl_absorpt_correction_T_min     0.1352
_exptl_absorpt_correction_T_max     0.6064
_exptl_special_details
;
;
_diffrn_ambient_temperature     293(2)
_diffrn_radiation_type     MoK\a
_diffrn_radiation_wavelength     0.71073
_diffrn_radiation_source     'fine-focus sealed tube'
_diffrn_radiation_monochromator     graphite
_diffrn_measurement_device_type     'Bruker SMART CCD'
_diffrn_measurement_method     '\f and \w'
_diffrn_detector_area_resol_mean     ?
_diffrn_reflns_number     4146
_diffrn_reflns_av_R_equivalents     0.0465
_diffrn_reflns_av_sigmaI/netI     0.0346
_diffrn_reflns_theta_min     3.44
_diffrn_reflns_theta_max     25.34
_diffrn_reflns_theta_full     25.34
_diffrn_measured_fraction_theta_max     0.998
_diffrn_measured_fraction_theta_full     0.998
_diffrn_reflns_limit_h_min     -5
_diffrn_reflns_limit_h_max     4
_diffrn_reflns_limit_k_min     -10
_diffrn_reflns_limit_k_max     10
_diffrn_reflns_limit_l_min     -12
_diffrn_reflns_limit_l_max     14
_refine_special_details
;
Refinement of <i>F</i>^2^ against ALL reflections. The weighted <i>R</i>-factor
<i>wR</i> and goodness of fit <i>S</i> are based on <i>F</i>^2^, conventional
<i>R</i>-factors <i>R</i> are based on <i>F</i>, with <i>F</i> set to zero for
negative <i>F</i>^2^. The threshold expression of <i>F</i>^2^ >
\s(<i>F</i>^2^) is used only for calculating <i>R</i>-factors(gt) <i>etc</i>.
and is not relevant to the choice of reflections for refinement.
<i>R</i>-factors based on <i>F</i>^2^ are statistically about twice as large
as those based on <i>F</i>, and <i>R</i>- factors based on ALL data will be
even larger.
;
_reflns_number_total     842
_reflns_number_gt     747
_reflns_threshold_expression     I>2sigma(I)
_refine_ls_structure_factor_coef     Fsqd
_refine_ls_matrix_type     full
_refine_ls_R_factor_all     0.0374
_refine_ls_R_factor_gt     0.0314
_refine_ls_wR_factor_gt     0.0776
_refine_ls_wR_factor_ref     0.0817
_refine_ls_goodness_of_fit_ref     1.151
_refine_ls_restrained_S_all     1.151
_refine_ls_number_reflns     842
_refine_ls_number_parameters     64
_refine_ls_number_restraints     0
_refine_ls_hydrogen_treatment     .
_refine_ls_weighting_scheme     calc
_refine_ls_weighting_details
         'calc w=1/[\s^2^(Fo^2^)+(0.0385P)^2^+0.5977P] where P=(Fo^2^+2Fc^2^)/3'
_atom_sites_solution_hydrogens     .
_atom_sites_solution_primary     direct
_atom_sites_solution_secondary     difmap
_refine_ls_shift/su_max     0.000
_refine_ls_shift/su_mean     0.000
_refine_diff_density_max     1.359
_refine_diff_density_min     -1.465
_refine_ls_extinction_method     none
_refine_ls_extinction_coef     ?
loop_
    _atom_type_symbol
    _atom_type_description
    _atom_type_scat_dispersion_real
    _atom_type_scat_dispersion_imag
    _atom_type_scat_source
    'C' 'C' 0.0033 0.0016
                         'International Tables Vol C Tables 4.2.6.8 and 6.1.1.4'
    'N' 'N' 0.0061 0.0033
                         'International Tables Vol C Tables 4.2.6.8 and 6.1.1.4'
    'Cs' 'Cs' -0.3680 2.1192
                         'International Tables Vol C Tables 4.2.6.8 and 6.1.1.4'
_computing_data_collection     'SMART (Bruker, 2007)'
_computing_cell_refinement     'SAINT (Bruker, 2007)'
_computing_data_reduction     'SAINT (Bruker, 2007)'
_computing_structure_solution     'SHELXTL (Sheldrick, 2008)'
_computing_structure_refinement     'SHELXTL (Sheldrick, 2008)'
_computing_molecular_graphics     'SHELXTL (Sheldrick, 2008)'
_computing_publication_material     'publCIF (Westrip, 2010)'
loop_
    _atom_site_type_symbol
    _atom_site_label
    _atom_site_fract_x
    _atom_site_fract_y
    _atom_site_fract_z
    _atom_site_U_iso_or_equiv
    _atom_site_adp_type
    _atom_site_calc_flag
    _atom_site_refinement_flags
    _atom_site_occupancy
    _atom_site_disorder_assembly
    _atom_site_disorder_group
    Cs Cs1 0.08959(8) 0.47092(5) 0.19017(3) 0.0345(2) Uani d . 1 . .
    C C1 -0.2743(12) 0.3536(7) 0.4829(5) 0.0246(13) Uani d . 1 . .
    N N1 -0.3813(11) 0.3517(6) 0.3756(4) 0.0320(12) Uani d . 1 . .
    N N2 -0.5901(11) 0.2386(6) 0.3729(5) 0.0346(13) Uani d . 1 . .
    N N3 -0.6023(13) 0.1805(6) 0.4744(5) 0.0389(14) Uani d . 1 . .
    N N4 -0.4029(13) 0.2515(7) 0.5477(5) 0.0379(14) Uani d . 1 . .
    N N5 -0.0545(11) 0.4536(6) 0.5334(5) 0.0293(12) Uani d . 1 . .
loop_
    _atom_site_aniso_label
    _atom_site_aniso_U_11
    _atom_site_aniso_U_22
    _atom_site_aniso_U_33
    _atom_site_aniso_U_12
    _atom_site_aniso_U_13
    _atom_site_aniso_U_23
    Cs1 0.0288(3) 0.0391(3) 0.0354(3) -0.00007(16) 0.0014(2) 0.00540(17)
    C1 0.022(3) 0.026(3) 0.026(3) 0.005(3) 0.001(2) -0.001(3)
    N1 0.028(3) 0.035(3) 0.032(3) -0.004(2) -0.001(2) -0.007(3)
    N2 0.026(3) 0.034(3) 0.043(3) -0.002(2) 0.001(2) -0.009(3)
    N3 0.031(3) 0.029(3) 0.057(4) 0.003(2) 0.004(3) 0.008(3)
    N4 0.031(3) 0.040(3) 0.042(3) 0.001(3) 0.001(3) 0.009(3)
    N5 0.025(3) 0.032(3) 0.031(3) 0.002(2) 0.003(2) -0.003(2)
_geom_special_details
;
All e.s.d.'s (except the e.s.d. in the dihedral angle between two l.s. planes)
are estimated using the full covariance matrix. The cell e.s.d.'s are taken
into account individually in the estimation of e.s.d.'s in distances, angles
and torsion angles; correlations between e.s.d.'s in cell parameters are only
used when they are defined by crystal symmetry. An approximate (isotropic)
treatment of cell e.s.d.'s is used for estimating e.s.d.'s involving l.s.
planes.
;
loop_
    _geom_bond_atom_site_label_1
    _geom_bond_atom_site_label_2
    _geom_bond_site_symmetry_2
    _geom_bond_distance
    _geom_bond_publ_flag
    Cs1 N2 1_655 3.225(6) ?
    Cs1 N3 4_665 3.260(6) ?
    Cs1 N2 2_455 3.270(5) ?
    Cs1 N4 4_565 3.301(6) ?
    Cs1 N1 . 3.301(5) ?
    Cs1 N2 2 3.341(5) ?
    C1 N1 . 1.329(7) ?
    C1 N4 . 1.329(8) ?
    C1 N5 . 1.411(8) ?
    N1 N2 . 1.352(7) ?
    N2 N3 . 1.311(8) ?
    N2 Cs1 1_455 3.225(6) ?
    N2 Cs1 2_445 3.270(5) ?
    N2 Cs1 2_545 3.341(5) ?
    N3 N4 . 1.349(8) ?
    N3 Cs1 4_466 3.260(6) ?
    N4 Cs1 4_566 3.301(6) ?
    N5 N5 3_566 1.252(10) ?
loop_
    _geom_angle_atom_site_label_1
    _geom_angle_atom_site_label_2
    _geom_angle_atom_site_label_3
    _geom_angle_site_symmetry_1
    _geom_angle_site_symmetry_3
    _geom_angle
    _geom_angle_publ_flag
    N2 Cs1 N3 1_655 4_665 94.82(14) ?
    N2 Cs1 N2 1_655 2_455 149.65(5) ?
    N3 Cs1 N2 4_665 2_455 115.02(14) ?
    N3 Cs1 N1 4_665 1_655 94.53(14) ?
    N2 Cs1 N1 2_455 1_655 145.48(14) ?
    N2 Cs1 N4 1_655 4_565 102.85(14) ?
    N3 Cs1 N4 4_665 4_565 70.05(14) ?
    N2 Cs1 N4 2_455 4_565 83.47(14) ?
    N2 Cs1 N1 1_655 . 68.00(13) ?
    N3 Cs1 N1 4_665 . 135.48(14) ?
    N2 Cs1 N1 2_455 . 85.81(13) ?
    N4 Cs1 N1 4_565 . 74.28(13) ?
    N2 Cs1 N2 1_655 2 108.58(7) ?
    N3 Cs1 N2 4_665 2 77.69(14) ?
    N2 Cs1 N2 2_455 2 84.36(13) ?
    N4 Cs1 N2 4_565 2 136.31(13) ?
    N1 Cs1 N2 . 2 146.00(14) ?
    N1 C1 N4 . . 113.9(5) ?
    N1 C1 N5 . . 127.4(6) ?
    N4 C1 N5 . . 118.7(5) ?
    C1 N1 N2 . . 103.4(5) ?
    C1 N1 Cs1 . . 115.6(4) ?
    N2 N1 Cs1 . . 132.6(4) ?
    N3 N2 N1 . . 109.3(5) ?
    N3 N2 Cs1 . 1_455 144.7(4) ?
    N1 N2 Cs1 . 1_455 80.2(3) ?
    N3 N2 Cs1 . 2_445 82.3(4) ?
    N1 N2 Cs1 . 2_445 168.2(4) ?
    N3 N2 Cs1 . 2_545 90.3(4) ?
    N1 N2 Cs1 . 2_545 92.8(3) ?
    N2 N3 N4 . . 110.4(5) ?
    N2 N3 Cs1 . 4_466 157.3(4) ?
    N4 N3 Cs1 . 4_466 88.4(4) ?
    C1 N4 N3 . . 102.9(5) ?
    C1 N4 Cs1 . 4_566 113.2(4) ?
    N3 N4 Cs1 . 4_566 116.4(4) ?
    N5 N5 C1 3_566 . 114.6(7) ?
data_global
_journal_date_recd_electronic     2011-02-06
_journal_date_accepted     2011-03-04
_journal_name_full     'Acta Crystallographica, Section E'
_journal_year     2011
_journal_volume     67
_journal_issue      4
_journal_page_first     m453
_journal_page_last     m453
_journal_paper_category     QM
_journal_coeditor_code     NK2085
_publ_contact_author_name     'Prof. Meng Yan'
_publ_contact_author_address
;
      Chang'an University
      School of Environmental Engineering
      South Second Cycle Road 368#, Xi'an 710064
      Shaanxi
      People's Republic of China
;
_publ_contact_author_email     'myancau@163.com'
_publ_contact_author_fax     '86 29 88382693'
_publ_contact_author_phone     '86 29 88383665'
_publ_section_title
;
Poly[\m-(5,5'-diazenediylditetrazolido)-dicaesium]
;
loop_
    _publ_author_name
    _publ_author_address
    'Meng, Yan'
;
School of Environmental Engineering
Chang'an University,
South Second Cycle Road 368#, Xi'an 710064
Shaanxi
People's Republic of China
;
_publ_section_synopsis     .
