# Supplementary material for: Poly[μ-(5,5′-diazenediylditetra­zolido)-dicaesium]
Source: Acta Crystallogr Sect E Struct Rep Online. 2011 Mar 15;67(Pt 4):m453. doi: 10.1107/S1600536811008312 (PMC3099978; doi:10.1107/S1600536811008312)
Supplement: Supplementary file 2 [file e-67-0m453-Isup2.hkl]

# 
# h,k,l, Fc-squared, Fo-squared, sigma(Fo-squared) and status flag 
# 
data_I
_shelx_title ' z in P2(1)/c' 
_shelx_refln_list_code          4 
_shelx_F_calc_maximum      198.84 
_exptl_crystal_F_000       384.00 
_reflns_d_resolution_high  0.8302 
 
loop_ 
 _symmetry_equiv_pos_as_xyz 
 'x, y, z' 
 '-x, y+1/2, -z+1/2' 
 '-x, -y, -z' 
 'x, -y-1/2, z-1/2' 
 
_cell_length_a     4.4393 
_cell_length_b     8.7151 
_cell_length_c    11.8598 
_cell_angle_alpha  90.000 
_cell_angle_beta   93.830 
_cell_angle_gamma  90.000 
 
_shelx_F_squared_multiplier     1.000 
 
loop_ 
 _refln_index_h 
 _refln_index_k 
 _refln_index_l 
 _refln_F_squared_calc 
 _refln_F_squared_meas 
 _refln_F_squared_sigma 
 _refln_observed_status 
   1   0   0    11469.61    11181.96    154.18 o 
   2   0   0     6614.02     6602.56     93.41 o 
   3   0   0       48.08       64.72     13.54 o 
   4   0   0     3707.88     3661.96    222.70 o 
   5   0   0     1565.91     1592.08    118.59 o 
   1   1   0        1.12       34.02      7.57 o 
   2   1   0      548.07      566.04     18.41 o 
   3   1   0      614.26      588.84     25.89 o 
   4   1   0       16.43       14.67      9.60 o 
   5   1   0        4.27       25.19     14.60 o 
   0   2   0    15369.87    15453.98    234.34 o 
   1   2   0    39536.59    38181.12    355.70 o 
   2   2   0     2915.18     2902.92     48.28 o 
   3   2   0      223.51      205.27     14.74 o 
   4   2   0     1026.00      993.60     45.13 o 
   5   2   0     2734.94     2778.02    115.51 o 
   1   3   0      799.31      769.97     19.76 o 
   2   3   0     3628.47     3690.94     59.38 o 
   3   3   0     1774.13     1772.55     48.69 o 
   4   3   0      627.54      600.32     47.30 o 
   5   3   0       14.33       35.26     19.07 o 
   0   4   0    13116.75    13100.35    179.74 o 
   1   4   0     6163.94     6022.25     90.94 o 
   2   4   0     2557.20     2478.46     45.31 o 
   3   4   0       86.22       84.04     11.53 o 
   4   4   0     1089.72     1012.79     73.88 o 
   1   5   0     2968.52     3003.30     52.83 o 
   2   5   0     3396.64     3463.65     76.14 o 
   3   5   0     2590.89     2635.40     86.95 o 
   4   5   0     1005.47     1069.64     67.39 o 
   0   6   0     2195.17     2195.51     79.89 o 
   1   6   0     1291.60     1247.64     37.83 o 
   2   6   0       77.02       83.98     14.45 o 
   3   6   0        0.08       11.13     11.62 o 
   4   6   0      145.88      137.77     25.81 o 
   1   7   0     1549.89     1447.71     63.38 o 
   2   7   0     2590.23     2718.47    110.47 o 
   3   7   0     2572.97     2739.90    123.79 o 
   0   8   0      121.14      128.66     26.04 o 
   1   8   0        3.31       33.61     13.74 o 
   2   8   0        0.09       10.53      9.11 o 
   3   8   0        0.21       19.25     13.87 o 
   1   9   0      318.05      303.46     32.48 o 
   2   9   0     1839.25     1831.96    102.40 o 
   0  10   0      492.92      291.31     50.64 o 
   1  10   0       28.95       17.77      9.71 o 
  -5   1   1        1.15       30.76     16.71 o 
  -4   1   1     1256.37     1163.88     49.65 o 
  -3   1   1     7136.43     6946.21    110.98 o 
  -2   1   1    22391.99    21671.75    162.07 o 
  -1   1   1    14440.46    13630.10    136.37 o 
   1   1   1     2034.97     2068.08     27.55 o 
   2   1   1    11693.46    11553.93    140.89 o 
   3   1   1    11293.70    11303.20    149.76 o 
   4   1   1     5716.90     5868.72    153.56 o 
   5   1   1      977.11      963.51     59.08 o 
  -5   2   1      390.83      364.50     40.95 o 
  -4   2   1      762.03      660.01     35.38 o 
  -3   2   1      572.22      537.68     23.98 o 
  -2   2   1      328.07      309.88     14.47 o 
  -1   2   1       98.47      130.79      8.48 o 
   0   2   1     5025.77     5095.51     73.12 o 
   1   2   1     7764.63     7545.34     63.94 o 
   2   2   1      247.48      187.00     11.47 o 
   3   2   1      437.18      397.79     19.71 o 
   4   2   1       53.85       54.98     12.51 o 
   5   2   1       83.89       89.30     20.40 o 
  -5   3   1       31.51       18.95     10.65 o 
  -4   3   1     1020.16      974.08     58.99 o 
  -3   3   1     6111.13     6309.88    121.88 o 
  -2   3   1     6344.59     6070.11     86.35 o 
  -1   3   1    12277.08    11799.67    141.43 o 
   0   3   1     2039.04     2004.98     32.15 o 
   1   3   1     1669.04     1649.10     28.13 o 
   2   3   1     6209.01     6307.88     76.43 o 
   3   3   1     6800.08     6870.83    133.77 o 
   4   3   1     2569.44     2684.75    125.73 o 
   5   3   1      787.64      790.95     62.39 o 
  -4   4   1     1726.31     1701.53     90.20 o 
  -3   4   1      776.86      774.26     33.65 o 
  -2   4   1      278.58      264.70     15.66 o 
  -1   4   1     3839.38     3834.61     65.09 o 
   0   4   1     6933.01     7065.85     78.99 o 
   1   4   1     4866.89     4816.64     75.91 o 
   2   4   1     5570.79     5800.13     79.75 o 
   3   4   1      127.33      111.60     13.79 o 
   4   4   1       37.79       22.37      9.58 o 
  -4   5   1      223.04      220.18     32.27 o 
  -3   5   1     1568.91     1459.98     59.00 o 
  -2   5   1     3733.42     3807.01     82.11 o 
  -1   5   1     1874.39     1914.32     41.58 o 
   0   5   1     1348.68     1412.20     36.58 o 
   1   5   1      467.31      396.70     19.93 o 
   2   5   1     1622.09     1618.70     45.48 o 
   3   5   1     1711.75     1693.77     62.50 o 
   4   5   1     1194.70     1216.61     72.82 o 
  -4   6   1     1232.07     1268.65     76.90 o 
  -3   6   1     1436.04     1390.60     80.55 o 
  -2   6   1        0.09       16.81      7.82 o 
  -1   6   1     2736.51     2808.75     59.78 o 
   0   6   1     5104.10     5173.96    169.78 o 
   1   6   1     7011.57     7124.55    150.24 o 
   2   6   1     2753.80     2794.59     75.69 o 
   3   6   1      454.94      457.92     37.21 o 
   4   6   1       95.17       97.50     25.15 o 
  -3   7   1      111.33       93.40     21.46 o 
  -2   7   1      642.14      601.76     40.12 o 
  -1   7   1      501.31      457.87     31.85 o 
   0   7   1        3.62       19.25      8.18 o 
   1   7   1       32.04       44.56     12.81 o 
   2   7   1      114.71       97.05     19.02 o 
   3   7   1      257.81      234.42     29.32 o 
  -3   8   1      385.10      343.75     39.11 o 
  -2   8   1       27.87       17.63     11.21 o 
  -1   8   1      610.19      540.22     51.74 o 
   0   8   1     3951.88     3918.30    276.02 o 
   1   8   1     3826.76     3823.06    301.28 o 
   2   8   1     1346.40     1428.13     79.91 o 
   3   8   1      153.32      153.96     27.16 o 
  -2   9   1       10.32       18.85     12.35 o 
  -1   9   1        0.13       16.25      8.99 o 
   0   9   1        6.31       24.32      7.07 o 
   1   9   1        4.14        8.86     13.96 o 
   2   9   1       11.42       22.96     15.63 o 
  -1  10   1      469.24      375.08     36.82 o 
   0  10   1     1144.89     1005.15    105.79 o 
   1  10   1     1237.31     1255.15     76.93 o 
  -5   0   2     2081.35     2163.47    154.94 o 
  -4   0   2     6095.73     6218.15    322.83 o 
  -3   0   2     6517.48     6746.46    147.63 o 
  -2   0   2     3234.08     3237.84     66.08 o 
  -1   0   2     4565.89     4247.07     68.61 o 
   0   0   2     3557.96     2974.19     60.14 o 
   1   0   2    33643.04    32330.25    629.98 o 
   2   0   2    16966.75    16883.91    254.26 o 
   3   0   2     1463.10     1440.61     46.51 o 
   4   0   2      132.77       92.07     15.91 o 
   5   0   2      893.97      839.61     70.07 o 
  -5   1   2       25.66       23.04     14.08 o 
  -4   1   2      119.62       97.50     15.32 o 
  -3   1   2       19.28       19.58      6.20 o 
  -2   1   2      498.14      510.15     20.81 o 
  -1   1   2     5325.33     5427.40     51.39 o 
   0   1   2      147.13      104.74      6.96 o 
   1   1   2      373.64      448.12     11.52 o 
   2   1   2      109.99       98.50      7.79 o 
   3   1   2      291.30      266.73     14.63 o 
   4   1   2      108.83       95.68     12.85 o 
   5   1   2      242.30      199.60     32.61 o 
  -5   2   2     1456.74     1489.69     80.73 o 
  -4   2   2     4114.95     4270.42    210.35 o 
  -3   2   2     6490.47     6572.39    109.13 o 
  -2   2   2      526.92      530.27     19.56 o 
  -1   2   2       40.75       68.46      6.67 o 
   0   2   2    19634.91    18773.80    237.17 o 
   1   2   2    16003.24    15669.82    154.78 o 
   2   2   2     8324.56     8321.54    107.17 o 
   3   2   2     4126.90     4152.18     84.02 o 
   4   2   2       68.22       75.86     11.88 o 
   5   2   2      280.70      250.69     51.49 o 
  -5   3   2       41.41       51.28     18.34 o 
  -4   3   2       99.74       96.02     19.36 o 
  -3   3   2      821.83      774.95     30.82 o 
  -2   3   2     5733.25     5849.54     74.44 o 
  -1   3   2     6343.31     6315.36     71.41 o 
   0   3   2     4119.77     4319.35     62.34 o 
   1   3   2      229.59      273.73     12.46 o 
   2   3   2      678.83      640.92     21.29 o 
   3   3   2     1312.43     1281.09     38.02 o 
   4   3   2     1550.76     1611.55     72.06 o 
   5   3   2      524.57      474.95     55.42 o 
  -4   4   2     1984.32     2004.34    102.57 o 
  -3   4   2     1194.12     1141.09     45.25 o 
  -2   4   2     2744.67     2654.32     48.14 o 
  -1   4   2     1980.49     1950.51     49.93 o 
   0   4   2     5004.81     4971.03     80.17 o 
   1   4   2     5704.94     5381.91    104.91 o 
   2   4   2     6485.63     6783.32    100.91 o 
   3   4   2      528.18      519.93     27.74 o 
   4   4   2      112.88       85.59     19.29 o 
  -4   5   2        1.67       14.06     13.97 o 
  -3   5   2     3272.70     3324.01    111.98 o 
  -2   5   2     4504.08     4424.34     92.40 o 
  -1   5   2     7194.98     7499.55    117.29 o 
   0   5   2     5953.61     5943.32    101.67 o 
   1   5   2      160.51      163.81     13.64 o 
   2   5   2      475.89      471.38     23.45 o 
   3   5   2     2997.26     3081.93     94.80 o 
   4   5   2     1768.49     1820.19     90.60 o 
  -4   6   2      386.19      335.30     38.78 o 
  -3   6   2      910.95      860.73     63.19 o 
  -2   6   2       32.27       34.39     10.43 o 
  -1   6   2       31.28       35.95      9.25 o 
   0   6   2      822.39      805.44     31.02 o 
   1   6   2     2745.75     2754.95     72.86 o 
   2   6   2      687.47      639.57     32.63 o 
   3   6   2      432.78      421.37     39.64 o 
   4   6   2        9.95       25.59     12.64 o 
  -3   7   2      755.22      720.55     56.04 o 
  -2   7   2     5017.48     5317.45    165.20 o 
  -1   7   2     4633.10     4806.14    177.31 o 
   0   7   2     2698.04     2644.81    111.85 o 
   1   7   2      394.96      341.44     31.70 o 
   2   7   2      867.78      863.52     57.73 o 
   3   7   2     1284.15     1261.83     73.01 o 
  -3   8   2        0.04       -3.33     18.13 o 
  -2   8   2        0.92        4.23     12.08 o 
  -1   8   2       34.70       20.11     10.76 o 
   0   8   2       74.06       89.07     13.89 o 
   1   8   2       64.26       76.15     15.54 o 
   2   8   2      126.45      105.31     25.02 o 
   3   8   2        1.05       15.67     12.56 o 
  -2   9   2     1271.35     1349.52     91.78 o 
  -1   9   2     3028.10     2940.37    206.94 o 
   0   9   2      880.62      871.36     82.19 o 
   1   9   2       26.55       30.55     15.26 o 
   2   9   2      104.60       86.18     21.47 o 
  -1  10   2        0.45       20.16     18.40 o 
   0  10   2        0.50       17.17     10.36 o 
   1  10   2       57.16       31.90     17.91 o 
  -5   1   3     1689.08     1737.61     97.00 o 
  -4   1   3      191.61      221.99     29.57 o 
  -3   1   3     1118.93     1039.41     33.78 o 
  -2   1   3     8251.90     8142.56    117.57 o 
  -1   1   3    37355.34    35821.89    480.54 o 
   0   1   3    29270.97    26386.89    204.89 o 
   1   1   3    10165.93     9981.55     79.92 o 
   2   1   3      176.96      174.02      9.17 o 
   3   1   3     2424.48     2470.91     53.11 o 
   4   1   3     2763.36     2861.72     99.03 o 
   5   1   3     2274.37     2390.69    153.83 o 
  -5   2   3       43.21       33.53     17.03 o 
  -4   2   3      391.11      390.90     37.72 o 
  -3   2   3     1395.09     1369.71     42.84 o 
  -2   2   3      440.19      385.27     17.68 o 
  -1   2   3      134.63      156.63      9.62 o 
   0   2   3      483.10      472.57     18.42 o 
   1   2   3     1624.81     1632.00     28.52 o 
   2   2   3     2343.31     2419.12     41.00 o 
   3   2   3      898.25      885.24     31.00 o 
   4   2   3       60.83       54.54     10.96 o 
   5   2   3       33.22        2.34     34.76 o 
  -5   3   3      497.80      495.18     49.82 o 
  -4   3   3      447.39      428.16     41.92 o 
  -3   3   3      478.01      421.31     23.99 o 
  -2   3   3    10383.07    10377.26    114.87 o 
  -1   3   3     9454.53     8758.15    127.95 o 
   0   3   3    17548.59    17403.26    164.54 o 
   1   3   3     5082.54     5165.42     96.12 o 
   2   3   3        2.66       18.87      7.61 o 
   3   3   3      825.00      794.54     30.28 o 
   4   3   3     3114.33     3222.41    203.17 o 
  -4   4   3     1137.67     1143.10     72.42 o 
  -3   4   3     2020.48     2022.05     72.85 o 
  -2   4   3     1334.96     1358.10     36.05 o 
  -1   4   3       43.62       43.43      9.29 o 
   0   4   3     1545.27     1559.50     35.42 o 
   1   4   3     6128.94     6227.49     87.70 o 
   2   4   3     3671.75     3862.79     66.99 o 
   3   4   3     1890.56     1927.14     72.93 o 
   4   4   3      252.87      237.37     28.45 o 
  -4   5   3       40.98       47.34     16.33 o 
  -3   5   3      309.33      265.18     26.20 o 
  -2   5   3     1678.75     1588.91     45.87 o 
  -1   5   3     4877.35     4975.96     71.56 o 
   0   5   3     3031.45     2976.36     59.78 o 
   1   5   3     1094.86     1123.60     32.07 o 
   2   5   3        5.14       24.05      7.28 o 
   3   5   3      717.65      634.77     33.95 o 
   4   5   3      658.49      628.05     47.90 o 
  -4   6   3     1514.84     1480.55     86.26 o 
  -3   6   3     1616.67     1770.88     83.53 o 
  -2   6   3     1628.82     1720.11     70.88 o 
  -1   6   3      136.57      149.92     13.20 o 
   0   6   3     2167.85     2027.93     53.85 o 
   1   6   3     3733.28     3884.20     89.64 o 
   2   6   3     4747.66     4933.48    129.93 o 
   3   6   3     1592.18     1715.58     89.09 o 
   4   6   3      219.29      177.68     44.69 o 
  -3   7   3       47.69       34.80     20.62 o 
  -2   7   3       69.03      100.91     17.10 o 
  -1   7   3      662.64      583.75     43.55 o 
   0   7   3      255.45      260.47     25.65 o 
   1   7   3       30.91       17.86      8.16 o 
   2   7   3       44.08       73.90     27.58 o 
   3   7   3      111.37      101.53     22.97 o 
  -3   8   3     1589.42     1750.59     95.39 o 
  -2   8   3      910.80      932.72     62.79 o 
  -1   8   3        4.12       20.74     10.40 o 
   0   8   3      473.86      408.24     32.99 o 
   1   8   3     2356.03     2543.06    122.29 o 
   2   8   3     2531.54     2919.05    133.11 o 
   3   8   3     1103.55     1102.65     81.65 o 
  -2   9   3        5.22       23.40     13.06 o 
  -1   9   3       88.32       67.17     14.11 o 
   0   9   3       13.23       21.67     13.44 o 
   1   9   3       67.38       79.26     21.35 o 
   2   9   3       18.89       26.24     18.68 o 
  -1  10   3       23.59       24.36     13.48 o 
   0  10   3      249.38      198.94     25.83 o 
   1  10   3      904.36      858.22     92.13 o 
  -5   0   4      627.61      600.54     78.89 o 
  -4   0   4     2419.82     2490.85    176.95 o 
  -3   0   4    12935.33    13597.99    370.72 o 
  -2   0   4    11652.89    12493.55    226.59 o 
  -1   0   4     4608.84     4654.67    104.98 o 
   0   0   4      459.74      329.23     24.63 o 
   1   0   4    14689.79    14155.71    772.85 o 
   2   0   4    10706.60    10805.75    604.77 o 
   3   0   4    12167.23    13246.31    368.81 o 
   4   0   4     3089.60     3461.68    196.13 o 
   5   0   4       65.49      112.62     72.80 o 
  -5   1   4      226.59      195.72     30.34 o 
  -4   1   4       36.95       32.60     18.01 o 
  -3   1   4        0.30       14.96      7.76 o 
  -2   1   4        2.06        8.12      4.34 o 
  -1   1   4      377.32      367.67     13.61 o 
   0   1   4      524.83      474.09     13.66 o 
   1   1   4      949.71      924.51     16.78 o 
   2   1   4       20.50       19.98     10.05 o 
   3   1   4       24.60       25.21      5.81 o 
   4   1   4       26.15       22.11     10.35 o 
  -5   2   4      297.35      246.42     35.50 o 
  -4   2   4     3535.44     3719.40    171.69 o 
  -3   2   4     6451.50     6843.93    143.73 o 
  -2   2   4    10988.75    11483.79    124.13 o 
  -1   2   4     2944.85     2952.20     37.46 o 
   0   2   4      525.31      475.45     19.00 o 
   1   2   4     5782.03     5601.81     73.78 o 
   2   2   4    15031.37    15613.04    188.54 o 
   3   2   4     6171.18     6558.62    157.61 o 
   4   2   4     2264.97     2604.64    109.86 o 
  -4   3   4      848.37      883.42     65.36 o 
  -3   3   4        8.83       18.47      8.24 o 
  -2   3   4       75.42       58.29      9.83 o 
  -1   3   4     2287.62     2106.28     39.12 o 
   0   3   4     5900.85     5919.64     89.37 o 
   1   3   4     1327.33     1308.51     35.39 o 
   2   3   4     1148.52     1204.36     29.25 o 
   3   3   4      191.50      159.48     13.57 o 
   4   3   4      247.45      217.36     20.93 o 
  -4   4   4     1518.13     1538.14     98.65 o 
  -3   4   4     3529.67     3520.40    118.57 o 
  -2   4   4     2850.78     2736.93     55.45 o 
  -1   4   4     1824.05     1726.06     35.36 o 
   0   4   4       40.31       53.49      7.45 o 
   1   4   4     3822.43     4030.89     64.05 o 
   2   4   4     4532.51     4728.31     94.01 o 
   3   4   4     3380.45     3571.62    130.76 o 
   4   4   4      627.59      662.07     45.22 o 
  -4   5   4      333.30      324.76     38.75 o 
  -3   5   4      748.37      678.05     42.79 o 
  -2   5   4     1510.13     1502.59     44.22 o 
  -1   5   4     3850.79     3834.40     77.75 o 
   0   5   4     3652.44     3821.94     70.58 o 
   1   5   4     5669.62     5916.25     96.80 o 
   2   5   4      105.80      106.15     11.67 o 
   3   5   4       26.95       25.78      8.25 o 
   4   5   4      719.73      606.37     79.67 o 
  -4   6   4      239.91      200.24     35.43 o 
  -3   6   4      644.69      670.51     45.87 o 
  -2   6   4      882.14      836.54     46.06 o 
  -1   6   4      252.54      209.87     18.27 o 
   0   6   4      162.28      167.09     15.94 o 
   1   6   4      319.78      296.99     19.63 o 
   2   6   4      947.29      951.33     44.29 o 
   3   6   4      582.52      563.93     39.82 o 
   4   6   4      178.17       89.09     35.36 o 
  -3   7   4        8.41       37.18     18.50 o 
  -2   7   4      272.00      262.27     27.87 o 
  -1   7   4     2682.31     2743.30     97.48 o 
   0   7   4     5337.27     5637.32    190.40 o 
   1   7   4     1446.93     1491.76     99.44 o 
   2   7   4      965.40      998.45     56.26 o 
   3   7   4      147.66       96.57     23.77 o 
  -3   8   4       34.19       40.20     18.79 o 
  -2   8   4       32.94       23.65     11.40 o 
  -1   8   4       25.20       13.74     10.49 o 
   0   8   4        8.94       18.37     12.39 o 
   1   8   4       76.72       55.74     13.83 o 
   2   8   4        0.51       21.07     16.79 o 
   3   8   4        3.64       10.29     12.13 o 
  -2   9   4      322.46      268.07     32.45 o 
  -1   9   4     1275.78     1233.71     69.21 o 
   0   9   4     1633.53     1790.60    125.14 o 
   1   9   4     1671.42     1797.61    127.28 o 
   2   9   4       67.01       33.61     14.38 o 
   0  10   4        5.40        5.60     14.55 o 
  -5   1   5     1589.11     1678.96     97.67 o 
  -4   1   5     3143.40     3470.51    164.37 o 
  -3   1   5      911.37      878.46     34.27 o 
  -2   1   5      457.68      457.29     19.67 o 
  -1   1   5     6257.34     6102.85    121.10 o 
   0   1   5    18195.60    18746.93    296.40 o 
   1   1   5    13385.61    13392.71    157.32 o 
   2   1   5     5276.17     5580.64    146.78 o 
   3   1   5       68.94       89.19     18.98 o 
   4   1   5      885.91      957.87     91.27 o 
  -5   2   5       45.01       38.74     18.67 o 
  -4   2   5       73.82       73.15     19.77 o 
  -3   2   5      767.86      752.42     32.52 o 
  -2   2   5     2644.77     2634.62     47.67 o 
  -1   2   5     1586.75     1580.44     35.11 o 
   0   2   5     1178.28     1135.50     32.48 o 
   1   2   5      357.39      410.96     13.67 o 
   2   2   5      456.43      483.43     16.66 o 
   3   2   5      410.24      436.69     28.98 o 
   4   2   5      824.68      808.26     53.44 o 
  -4   3   5     1021.25     1049.63     74.12 o 
  -3   3   5      883.85      891.13     59.50 o 
  -2   3   5       59.66       61.06      9.58 o 
  -1   3   5     5943.39     5825.83     71.00 o 
   0   3   5     8642.36     8586.29    137.18 o 
   1   3   5     9329.74     9745.65    103.49 o 
   2   3   5     2017.52     2011.27     43.64 o 
   3   3   5       72.59       77.19      9.76 o 
   4   3   5      202.62      190.00     33.78 o 
  -4   4   5      555.12      561.32     51.21 o 
  -3   4   5     2266.66     2192.69     82.77 o 
  -2   4   5     4357.16     4495.31     93.41 o 
  -1   4   5     4568.72     4610.82     96.08 o 
   0   4   5      735.25      701.99     20.08 o 
   1   4   5        1.93       11.62      6.93 o 
   2   4   5     1704.51     1750.62     44.38 o 
   3   4   5     2324.80     2421.87    117.96 o 
   4   4   5      799.09      675.39    108.57 o 
  -4   5   5      541.27      442.98     46.76 o 
  -3   5   5      215.25      204.84     25.01 o 
  -2   5   5      133.10      124.91     17.20 o 
  -1   5   5     1243.88     1160.70     34.77 o 
   0   5   5     3549.58     3757.52     67.53 o 
   1   5   5     2577.55     2604.96     63.49 o 
   2   5   5      725.00      742.07     32.25 o 
   3   5   5       44.28       47.46     12.57 o 
   4   5   5      166.27      115.55     32.43 o 
  -4   6   5      484.52      383.31     46.02 o 
  -3   6   5     2536.93     2699.42    114.89 o 
  -2   6   5     3825.78     4240.77    135.01 o 
  -1   6   5     3591.53     3769.79    119.40 o 
   0   6   5      841.45      896.05     35.73 o 
   1   6   5       68.62       50.58     10.34 o 
   2   6   5     1612.57     1550.67     63.83 o 
   3   6   5     2326.78     2282.34    113.01 o 
  -3   7   5        1.96       28.15     19.73 o 
  -2   7   5       74.86       77.34     16.84 o 
  -1   7   5      141.68      140.85     16.99 o 
   0   7   5      424.53      416.13     36.91 o 
   1   7   5      275.63      284.61     27.51 o 
   2   7   5      204.55      203.42     21.81 o 
   3   7   5        1.47       22.31      9.32 o 
  -3   8   5     1204.89     1317.06     86.23 o 
  -2   8   5     2401.14     2765.43    137.95 o 
  -1   8   5     1753.27     1796.34     79.53 o 
   0   8   5      481.61      490.48     37.12 o 
   1   8   5      260.22      229.23     29.56 o 
   2   8   5      781.86      825.04     57.80 o 
  -2   9   5        2.19       14.40     16.53 o 
  -1   9   5       32.55       24.01     19.68 o 
   0   9   5        8.71       25.20     14.97 o 
   1   9   5        1.13       12.41     12.28 o 
  -4   0   6      173.46      192.08     46.59 o 
  -3   0   6     2131.57     2178.18     94.60 o 
  -2   0   6    12433.66    13317.22    203.94 o 
  -1   0   6    11845.66    11822.92    232.38 o 
   0   0   6    10297.68    11055.07    226.85 o 
   1   0   6      632.13      652.11     24.39 o 
   2   0   6     2945.06     3030.23    118.00 o 
   3   0   6     2344.62     2444.42    245.24 o 
   4   0   6     2967.10     3366.78    280.98 o 
  -4   1   6      224.80      197.30     27.53 o 
  -3   1   6      239.36      255.67     22.57 o 
  -2   1   6      101.34      113.46     10.99 o 
  -1   1   6       64.85       67.63      7.64 o 
   0   1   6     1704.58     1625.72     34.64 o 
   1   1   6       45.61       34.22      5.89 o 
   2   1   6      479.32      473.21     30.69 o 
   3   1   6      335.43      246.05     31.18 o 
   4   1   6      106.99      102.79     36.66 o 
  -4   2   6       60.14       67.84     24.99 o 
  -3   2   6     2752.40     2846.43     91.95 o 
  -2   2   6     7328.74     7395.12    110.71 o 
  -1   2   6    12248.16    12285.15    145.71 o 
   0   2   6     5137.85     5234.54    129.15 o 
   1   2   6      234.83      223.33     11.13 o 
   2   2   6      790.73      734.59     27.63 o 
   3   2   6     3531.32     3663.07    124.91 o 
   4   2   6     2207.67     2433.91    158.83 o 
  -4   3   6      642.28      577.81     52.26 o 
  -3   3   6      698.55      735.36     41.82 o 
  -2   3   6      258.17      244.50     16.53 o 
  -1   3   6     1412.14     1338.79     43.76 o 
   0   3   6     1290.07     1161.94     37.01 o 
   1   3   6     4277.53     4538.02     63.85 o 
   2   3   6     2220.88     2060.53     46.88 o 
   3   3   6      410.34      368.96     26.18 o 
   4   3   6       16.02       32.55     28.29 o 
  -4   4   6       17.60       26.18     16.10 o 
  -3   4   6     1602.08     1608.23     76.12 o 
  -2   4   6     3515.75     3676.31     90.62 o 
  -1   4   6     5017.00     4925.87    126.63 o 
   0   4   6     1609.49     1662.93     49.41 o 
   1   4   6       55.69       59.32      8.03 o 
   2   4   6      303.12      312.18     18.32 o 
   3   4   6     2174.48     2294.61    172.50 o 
   4   4   6     1045.86     1056.53     97.33 o 
  -4   5   6     1218.56     1204.14     92.43 o 
  -3   5   6      808.70      834.61     50.09 o 
  -2   5   6       81.51       87.20     13.42 o 
  -1   5   6      153.96      144.90     11.19 o 
   0   5   6     4944.52     5301.93    103.60 o 
   1   5   6     4389.26     4748.98     98.59 o 
   2   5   6     2910.60     3131.85     96.59 o 
   3   5   6      593.51      617.53     69.28 o 
  -3   6   6      231.15      166.89     25.35 o 
  -2   6   6     1106.85     1162.63     60.57 o 
  -1   6   6      612.55      570.38     40.79 o 
   0   6   6      522.51      482.24     24.73 o 
   1   6   6        0.44       13.17      7.18 o 
   2   6   6      535.23      494.97     29.27 o 
   3   6   6      186.54      122.98     35.59 o 
  -3   7   6      927.46      978.14     74.73 o 
  -2   7   6      144.69      126.24     25.62 o 
  -1   7   6      810.43      797.59     49.06 o 
   0   7   6     1440.81     1637.35     73.39 o 
   1   7   6     4371.11     5416.07    255.97 o 
   2   7   6     1765.20     2072.63    101.59 o 
   3   7   6      466.15      460.56    101.89 o 
  -2   8   6       15.07       20.02      9.88 o 
  -1   8   6       43.54       33.99     16.72 o 
   0   8   6        1.98       16.24     11.53 o 
   1   8   6       31.35       20.77     15.96 o 
   2   8   6       65.11       60.06     20.66 o 
  -1   9   6      100.90       41.94     22.77 o 
   0   9   6     1491.45     1688.68    165.59 o 
   1   9   6      847.02      821.30     71.34 o 
  -4   1   7     3302.57     3741.15    131.18 o 
  -3   1   7     5525.77     6172.26    191.43 o 
  -2   1   7     3775.39     4059.20     81.36 o 
  -1   1   7       55.32       51.71      9.72 o 
   0   1   7     3972.88     4197.72     66.07 o 
   1   1   7     8728.22     9477.20    101.22 o 
   2   1   7     8248.88     8730.55    248.07 o 
   3   1   7     4209.74     4767.12    256.29 o 
   4   1   7      464.61      518.62     63.64 o 
  -4   2   7        0.24       14.56     15.76 o 
  -3   2   7       12.96       16.08      9.72 o 
  -2   2   7      621.41      607.88     25.46 o 
  -1   2   7      867.45      902.70     61.64 o 
   0   2   7      617.79      597.31     26.95 o 
   1   2   7     1052.75     1183.05     31.25 o 
   2   2   7      205.07      180.01     14.92 o 
   3   2   7      215.25      236.27     34.64 o 
   4   2   7       98.08       95.35     43.75 o 
  -4   3   7     2223.98     2182.99    117.39 o 
  -3   3   7     3122.92     3286.77    111.83 o 
  -2   3   7     1413.96     1359.33     40.51 o 
  -1   3   7       32.12       50.54     13.33 o 
   0   3   7     1550.08     1616.80     48.45 o 
   1   3   7     6159.60     6689.50    122.30 o 
   2   3   7     5692.69     5662.63    139.31 o 
   3   3   7     1601.29     1570.67     70.04 o 
   4   3   7      244.88      278.29     45.34 o 
  -4   4   7      143.45       91.90     21.00 o 
  -3   4   7      190.99      195.64     22.23 o 
  -2   4   7     1079.88     1057.13     43.82 o 
  -1   4   7     2804.78     2880.19     90.94 o 
   0   4   7     2792.07     3127.27     85.53 o 
   1   4   7      234.83      212.62     15.46 o 
   2   4   7       10.06       15.82      5.58 o 
   3   4   7      482.39      415.58     39.74 o 
   4   4   7      842.52      820.59     86.79 o 
  -4   5   7      596.46      557.47     56.58 o 
  -3   5   7      821.90      765.56     46.12 o 
  -2   5   7      537.46      485.74     33.28 o 
  -1   5   7       39.95       38.53     13.56 o 
   0   5   7      527.58      476.06     30.76 o 
   1   5   7     2036.02     2061.52     82.41 o 
   2   5   7     1570.62     1538.09     86.72 o 
   3   5   7      472.03      499.99     45.72 o 
  -3   6   7      105.26      103.50     27.89 o 
  -2   6   7     1449.13     1439.51     84.21 o 
  -1   6   7     2966.03     3113.12    257.67 o 
   0   6   7     2326.75     2479.86     73.52 o 
   1   6   7      434.53      399.70     28.46 o 
   2   6   7        0.09       18.90     11.77 o 
   3   6   7      460.31      386.26     71.25 o 
  -3   7   7       59.79       58.80     24.46 o 
  -2   7   7       16.13        5.42     10.56 o 
  -1   7   7        6.73       26.75     12.08 o 
   0   7   7      422.95      393.12     25.56 o 
   1   7   7       87.44      114.75     15.79 o 
   2   7   7       97.53      112.07     19.15 o 
  -2   8   7      831.56      855.91     80.22 o 
  -1   8   7     1695.14     1791.49    113.45 o 
   0   8   7     1166.82     1317.93     69.29 o 
   1   8   7      645.14      664.13     47.93 o 
   2   8   7       64.24       30.27     17.87 o 
  -1   9   7       27.15       41.73     29.33 o 
   0   9   7        0.05       16.00     20.60 o 
  -4   0   8      648.24      707.80     82.65 o 
  -3   0   8      138.08      135.71     23.61 o 
  -2   0   8     2129.21     2132.93     76.68 o 
  -1   0   8    11342.36    12357.42    434.98 o 
   0   0   8     7523.62     7969.91    157.95 o 
   1   0   8     6366.32     6411.20    165.28 o 
   2   0   8      931.46      771.21     68.16 o 
   3   0   8     1079.92     1113.89    129.86 o 
   4   0   8      924.39      980.66    132.01 o 
  -4   1   8      131.06      130.83     26.85 o 
  -3   1   8       14.82       14.36      8.83 o 
  -2   1   8      525.12      520.22     24.37 o 
  -1   1   8      151.89      161.14     14.37 o 
   0   1   8       14.02       20.12      6.49 o 
   1   1   8       42.25       32.18      8.80 o 
   2   1   8      172.03      147.90     22.37 o 
   3   1   8       28.57       38.15     30.25 o 
   4   1   8      139.91      117.68     53.31 o 
  -4   2   8      347.65      335.69     41.59 o 
  -3   2   8        0.36       18.75     10.85 o 
  -2   2   8     2898.75     3112.68    103.85 o 
  -1   2   8     5538.30     5776.45    146.41 o 
   0   2   8     9397.94    10024.40    284.76 o 
   1   2   8     3934.23     3990.40    103.06 o 
   2   2   8      163.21      142.04     12.22 o 
   3   2   8      116.47      139.42     36.95 o 
   4   2   8     1345.01     1524.68    116.05 o 
  -4   3   8      254.25      209.99     36.29 o 
  -3   3   8     1576.70     1598.18     75.55 o 
  -2   3   8      804.61      810.16     38.85 o 
  -1   3   8     1441.74     1446.63     54.30 o 
   0   3   8        1.91        5.81     10.11 o 
   1   3   8      734.99      708.03     25.11 o 
   2   3   8      421.61      349.87     27.40 o 
   3   3   8     1206.69     1161.87     95.71 o 
  -4   4   8      190.98      149.16     24.75 o 
  -3   4   8       52.89       40.51     13.12 o 
  -2   4   8      651.30      718.74     35.30 o 
  -1   4   8     3337.37     3564.71    166.85 o 
   0   4   8     4318.36     4853.54    131.72 o 
   1   4   8     1062.77     1214.76     41.07 o 
   2   4   8      135.14      111.26     11.38 o 
   3   4   8       96.81      102.64     34.08 o 
  -3   5   8     1409.88     1350.58     81.56 o 
  -2   5   8     2891.02     3088.21    144.87 o 
  -1   5   8      249.58      270.85     35.82 o 
   0   5   8       95.75       81.73     17.07 o 
   1   5   8      415.97      449.45     23.19 o 
   2   5   8     2594.17     2648.21    107.17 o 
   3   5   8      681.47      673.06     96.31 o 
  -3   6   8        6.37       16.52     24.86 o 
  -2   6   8      334.40      324.10     48.35 o 
  -1   6   8      696.01      762.20     67.94 o 
   0   6   8      439.78      501.62     52.03 o 
   1   6   8      437.65      445.05     27.70 o 
   2   6   8       19.95       12.96     13.73 o 
   3   6   8      127.30       89.10     70.08 o 
  -2   7   8     1067.33     1043.64     86.84 o 
  -1   7   8      933.98      870.96     73.13 o 
   0   7   8       33.52       46.40     20.79 o 
   1   7   8      624.58      610.16     48.32 o 
   2   7   8      981.77     1100.55    120.79 o 
  -1   8   8       16.47       43.24     23.06 o 
   0   8   8        2.61       20.31     20.02 o 
   1   8   8        6.38       16.59     17.56 o 
  -4   1   9      576.81      532.22     52.50 o 
  -3   1   9     2998.94     3438.72    121.18 o 
  -2   1   9     3806.55     4281.57    122.91 o 
  -1   1   9     3750.42     4084.69    109.40 o 
   0   1   9      520.09      508.56     24.74 o 
   1   1   9     1120.44     1133.73     36.85 o 
   2   1   9     2413.64     2505.20    101.93 o 
   3   1   9     2618.43     2954.23    178.74 o 
  -4   2   9      234.38      190.91     35.06 o 
  -3   2   9      108.19       76.46     19.16 o 
  -2   2   9       13.87       18.04      7.73 o 
  -1   2   9      772.32      777.79     39.40 o 
   0   2   9      742.54      747.86     34.92 o 
   1   2   9      664.21      644.06     27.11 o 
   2   2   9      808.95      757.44     78.74 o 
   3   2   9        7.89       27.19     28.05 o 
  -4   3   9      417.92      378.48     46.25 o 
  -3   3   9     1372.30     1350.53     64.14 o 
  -2   3   9     4121.67     4595.81    198.64 o 
  -1   3   9     1287.67     1191.32     60.71 o 
   0   3   9       59.56       56.35     18.24 o 
   1   3   9      120.73      133.16     14.87 o 
   2   3   9     2188.66     1947.15    179.46 o 
   3   3   9     1688.55     1836.86    127.46 o 
  -3   4   9      199.85      198.20     32.34 o 
  -2   4   9       60.55       62.89     21.57 o 
  -1   4   9      960.52      902.36     65.33 o 
   0   4   9     2416.83     2590.66    121.83 o 
   1   4   9     2813.41     3019.54     85.64 o 
   2   4   9      593.08      500.25     30.74 o 
   3   4   9      107.29       70.17     74.02 o 
  -3   5   9      824.05      815.54     99.10 o 
  -2   5   9      768.29      741.62     69.17 o 
  -1   5   9      717.73      736.22     66.11 o 
   0   5   9        5.69        7.44     10.66 o 
   1   5   9      218.64      212.54     18.21 o 
   2   5   9      579.27      613.24     54.66 o 
   3   5   9      723.64      643.00    145.50 o 
  -3   6   9      102.70      102.71     31.43 o 
  -2   6   9       50.93       26.98     14.05 o 
  -1   6   9      811.82      797.53     69.58 o 
   0   6   9     3043.98     3442.08    181.79 o 
   1   6   9     2060.96     2292.91    145.48 o 
   2   6   9      760.87      675.18    103.74 o 
  -2   7   9       81.68       57.44     24.59 o 
  -1   7   9       39.12       56.91     28.10 o 
   0   7   9       22.60       26.89     16.01 o 
   1   7   9      244.53      195.14     35.98 o 
  -1   8   9      843.09      871.00    108.20 o 
   0   8   9     1150.92     1251.38     92.78 o 
  -4   0  10     1234.40     1174.09    107.24 o 
  -3   0  10     2224.88     2323.76    153.45 o 
  -2   0  10      330.49      339.56     46.99 o 
  -1   0  10      970.67     1089.81     56.15 o 
   0   0  10     3290.22     3663.63    224.24 o 
   1   0  10     5268.58     5980.57    258.01 o 
   2   0  10     2557.44     2558.99    201.81 o 
   3   0  10      935.29      958.55    128.64 o 
  -4   1  10       12.62       35.99     16.47 o 
  -3   1  10      205.59      167.23     21.88 o 
  -2   1  10       70.90       55.94     21.88 o 
  -1   1  10        6.76       15.22      7.30 o 
   0   1  10      563.92      508.73     23.08 o 
   1   1  10       80.30       71.14     12.02 o 
   2   1  10       14.25        7.61     16.05 o 
   3   1  10       58.07       64.73     37.33 o 
  -3   2  10      876.83      806.23     67.82 o 
  -2   2  10      233.17      197.87     20.38 o 
  -1   2  10      451.00      500.29     36.70 o 
   0   2  10     3409.79     3770.58    111.10 o 
   1   2  10     3359.11     3471.38    184.36 o 
   2   2  10     2904.31     3050.47    228.67 o 
   3   2  10      308.09      273.38     50.07 o 
  -3   3  10      251.08      202.03     35.39 o 
  -2   3  10      838.21      886.27     83.68 o 
  -1   3  10      928.32      790.20     56.03 o 
   0   3  10      364.38      280.05     23.24 o 
   1   3  10       39.93       16.68      8.95 o 
   2   3  10      383.37      292.59     29.66 o 
   3   3  10      352.89      258.13     48.41 o 
  -3   4  10      612.39      613.40     68.84 o 
  -2   4  10        2.48       24.15     17.16 o 
  -1   4  10      220.75      204.71     44.66 o 
   0   4  10     1098.73     1051.82     58.98 o 
   1   4  10     2864.55     2856.35    277.56 o 
   2   4  10      637.54      564.90     87.64 o 
  -3   5  10      358.86      298.13     49.68 o 
  -2   5  10     1247.28     1254.33     91.92 o 
  -1   5  10     1896.20     1980.48    121.60 o 
   0   5  10      323.82      302.16     41.42 o 
   1   5  10        0.49       21.07     10.93 o 
   2   5  10      136.78       94.83     21.52 o 
  -2   6  10        2.57       31.39     17.10 o 
  -1   6  10      206.71      204.12     40.93 o 
   0   6  10      659.32      677.43     63.78 o 
   1   6  10      186.26      189.74     39.74 o 
   2   6  10      278.68      159.97    123.48 o 
  -1   7  10      909.30     1046.75    112.52 o 
   0   7  10      491.46      509.18     63.52 o 
   1   7  10        3.66       14.59     20.17 o 
  -3   1  11      566.10      586.50     47.58 o 
  -2   1  11     3188.62     3841.96    145.30 o 
  -1   1  11     3758.30     4428.53    166.01 o 
   0   1  11     3301.93     3532.81     97.61 o 
   1   1  11      913.71      834.38     52.48 o 
   2   1  11       89.71       75.57     27.86 o 
   3   1  11      698.81      801.52     87.51 o 
  -3   2  11       91.64       86.41     24.51 o 
  -2   2  11      354.20      250.88     35.51 o 
  -1   2  11       10.71       23.00     10.85 o 
   0   2  11      161.56      107.34     17.17 o 
   1   2  11      199.52      136.97     15.08 o 
   2   2  11      237.84      236.38     47.79 o 
  -3   3  11      423.57      361.39     50.14 o 
  -2   3  11     1082.72     1144.99     84.06 o 
  -1   3  11     3515.29     3899.94    276.14 o 
   0   3  11     1789.64     1626.16     78.61 o 
   1   3  11      152.21       96.85     17.44 o 
   2   3  11        3.59       26.51     22.32 o 
  -3   4  11      682.09      589.78     82.68 o 
  -2   4  11      240.19      121.40     32.35 o 
  -1   4  11       34.74       24.30     12.85 o 
   0   4  11      170.76      127.02     23.72 o 
   1   4  11      657.87      497.68     69.10 o 
   2   4  11      712.25      867.11    151.12 o 
  -2   5  11      687.04      650.82     66.61 o 
  -1   5  11      750.41      743.07     68.22 o 
   0   5  11      433.42      452.99     51.12 o 
   1   5  11      101.13       66.63     32.46 o 
  -1   6  11        1.29        7.12     19.99 o 
   0   6  11      112.51      132.40     38.51 o 
   1   6  11      874.20      845.28    134.35 o 
  -3   0  12     1057.83      959.53    135.24 o 
  -2   0  12      989.04      929.58     78.38 o 
  -1   0  12      742.72      603.11     47.67 o 
   0   0  12      594.54      677.08     79.13 o 
   1   0  12     1163.27     1153.05    108.31 o 
  -3   1  12       16.97       21.80     16.28 o 
  -2   1  12       58.22       31.56     22.13 o 
  -1   1  12      124.62       87.75     14.42 o 
   0   1  12       22.08       17.53      7.87 o 
   1   1  12      146.35       78.22     16.83 o 
   2   1  12       15.17       36.35     51.34 o 
  -3   2  12     1222.20     1384.74    116.84 o 
  -2   2  12     1187.12     1160.04     81.43 o 
  -1   2  12       41.45       48.21     17.40 o 
   0   2  12       43.77       48.54     13.45 o 
   1   2  12     1495.73     1661.76    196.80 o 
   2   2  12     1482.00     1868.01    211.09 o 
  -2   3  12      187.56      184.98     36.07 o 
  -1   3  12      473.08      418.67     44.35 o 
   0   3  12      775.11      645.64     67.17 o 
   1   3  12      445.44      355.42     40.95 o 
   2   3  12      101.25       89.85     84.42 o 
  -2   4  12      373.11      357.44     59.62 o 
  -1   4  12       62.19       50.63     22.50 o 
   0   4  12      170.52      116.38     23.34 o 
   1   4  12      452.18      324.99     40.83 o 
  -1   5  12      814.28      814.07     89.79 o 
   0   5  12     1367.02     1095.49     97.28 o 
   1   5  12      589.37      397.22    149.20 o 
  -2   1  13       62.61       66.99     22.89 o 
  -1   1  13     1019.15     1103.60     70.35 o 
   0   1  13     1742.84     1851.91    197.26 o 
   1   1  13     1327.81     1092.06    131.35 o 
  -2   2  13       82.55       54.51     17.71 o 
  -1   2  13      232.29      192.01     30.52 o 
   0   2  13       21.37       26.71     20.33 o 
   1   2  13       22.24       25.58     32.79 o 
  -1   3  13      502.41      486.17     67.82 o 
   0   3  13     1139.52     1072.95     91.36 o 
   1   3  13      971.08      915.17    131.26 o 
  -1   4  13      283.32      175.85     51.66 o 
   0   4  13       42.18       12.37     12.16 o 
  -1   0  14     1127.03     1062.73    121.70 o 
   0   0  14      618.21      387.50     69.71 o 
  -1   1  14        9.54       14.09     18.78 o 
   0   1  14       39.18       34.16     18.17 o 
                                                 
